# Supplementary material for: Transcriptome Sequencing and Comparative Analysis of Amphoteric ESCs and PGCs in Chicken (Gallus gallus)
Source: Animals (Basel). 2020 Nov 27;10(12):2228. doi: 10.3390/ani10122228 (PMC7760303; doi:10.3390/ani10122228)
Supplement: Supplementary file 1 [file animals-10-02228-s001.zip]

Archive with 4 entries (4 files):
- Fig S1.tif
- Table S1 The DEGs in amphoteric PGCs.xlsx
- Table S2 The significant GO terms in amphoteric PGCs..xlsx
- Table S3 The significant KEGG terms in amphoteric PGCs.xlsx
