# Supplementary material for: Transcriptome Sequencing and Comparative Analysis of Amphoteric ESCs and PGCs in Chicken (Gallus gallus)
Source: Animals (Basel). 2020 Nov 27;10(12):2228. doi: 10.3390/ani10122228 (PMC7760303; doi:10.3390/ani10122228)
Supplement: Supplementary file 1 [file animals-10-02228-s001.zip › Table S1 The DEGs in amphoteric PGCs.xlsx]

## Sheet: Sheet1
GeneID	log2 Ratio(PGC_male/PGC_female)	P-value	FDR	Description
XM_428917.2	3.44281	1.93092e-05	6.80526e-05	PREDICTED: Gallus gallus similar to beta4-spectrin (LOC431366), mRNA
NM_205116.1	3.08917	9.3031e-06	3.40333e-05	Gallus gallus myosin binding protein C, cardiac (MYBPC3), mRNA
XM_426830.2	2.68478	3.17896e-06	1.21998e-05	PREDICTED: Gallus gallus similar to phosphoinositide-specific phospholipase C epsilon (LOC429273), partial mRNA
XM_421033.2	2.61969	1.03723e-08	4.93673e-08	PREDICTED: Gallus gallus mucin protein (MUC), mRNA
XM_428357.2	2.53068	7.521e-09	3.62391e-08	PREDICTED: Gallus gallus similar to ESM-1 secretory protein (LOC430807), mRNA
XM_429885.2	2.19609	5.84086e-16	4.44918e-15	PREDICTED: Gallus gallus hypothetical gene supported by CR387030; CR391048 (LOC421806), mRNA
XM_001235241.1	2.19226	0.000136036	0.000435879	PREDICTED: Gallus gallus hypothetical protein LOC772045 (LOC772045), mRNA
XM_001233544.1	2.06609	0.000141261	0.00045144	PREDICTED: Gallus gallus hypothetical protein LOC771426 (LOC771426), mRNA
XM_001234771.1	1.86678	1.62664e-11	9.54762e-11	PREDICTED: Gallus gallus hypothetical protein LOC771494 (LOC771494), mRNA
NM_205159.1	1.85785	5.96924e-10	3.1344e-09	Gallus gallus myosin, light chain 3, alkali; ventricular, skeletal, slow (MYL3), mRNA
XM_001234868.1	1.80377	1.31223e-05	4.71988e-05	PREDICTED: Gallus gallus hypothetical protein LOC771611 (LOC771611), mRNA
XM_001234729.1	1.77391	6.59018e-58	1.82766e-56	PREDICTED: Gallus gallus collagen, type IV, alpha 3 (Goodpasture antigen) (COL4A3), mRNA
NM_205449.1	1.77339	1.00408e-13	6.7966e-13	Gallus gallus troponin T type 2 (cardiac) (TNNT2), mRNA
XR_026833.1	1.71066	4.81334e-05	0.000162906	PREDICTED: Gallus gallus similar to gag/env fusion protein (LOC777461), mRNA
XM_420945.2	1.68707	1.12973e-11	6.68595e-11	PREDICTED: Gallus gallus similar to phospholipase C beta (LOC423014), mRNA
NM_001024590.1	1.65621	0.00018402	0.000579659	Gallus gallus interleukin 1 receptor-like 1 (IL1RL1), transcript variant 2, mRNA
XM_421132.2	1.647	3.8121e-131	2.64517e-129	PREDICTED: Gallus gallus similar to delta-like 4 protein (LOC423208), mRNA
XM_001236778.1	1.63545	9.76208e-07	3.92844e-06	PREDICTED: Gallus gallus hypothetical protein LOC773747 (LOC777315), mRNA
XM_426270.2	1.61314	8.25852e-10	4.27234e-09	PREDICTED: Gallus gallus similar to sprouty (Drosophila) homolog 3 (LOC428712), mRNA
XM_001232113.1	1.57392	7.92238e-25	8.88624e-24	PREDICTED: Gallus gallus hypothetical protein LOC768944 (LOC768944), mRNA
XM_422615.2	1.57303	5.19172e-72	1.87328e-70	PREDICTED: Gallus gallus similar to collagen type IV alpha 4 chain (LOC424799), mRNA
XM_001232252.1	1.54374	4.94698e-12	2.99598e-11	PREDICTED: Gallus gallus similar to ENS-1 (LOC769990), mRNA
XM_417223.2	1.5315	7.37148e-84	3.24781e-82	PREDICTED: Gallus gallus similar to von Willebrand factor precursor (vWF) (LOC419031), mRNA
XM_424946.2	1.5259	4.4818e-06	1.69417e-05	PREDICTED: Gallus gallus coronin, actin binding protein, 2A (CORO2A), mRNA
XM_001233983.1	1.50421	9.4053e-07	3.78931e-06	PREDICTED: Gallus gallus similar to G protein-coupled receptor, family C, group 5, member B (LOC770648), mRNA
XM_424184.2	1.47912	6.1269e-13	3.94622e-12	PREDICTED: Gallus gallus similar to AHNAK nucleoprotein (LOC426546), partial mRNA
XM_429845.2	1.47383	0.000189443	0.000595755	PREDICTED: Gallus gallus hypothetical LOC421389 (LOC421389), mRNA
XM_420060.2	1.45888	5.18846e-20	4.7938e-19	PREDICTED: Gallus gallus similar to Chloride intracellular channel 4 (LOC422054), mRNA
XM_420292.2	1.45006	0	0	PREDICTED: Gallus gallus similar to receptor tyrosine kinase flk-1/VEGFR-2 (LOC422316), mRNA
NM_205504.1	1.44967	1.66551e-115	1.02681e-113	Gallus gallus gap junction protein, alpha 5, 40kDa (connexin 40) (GJA5), mRNA
XM_415515.2	1.44762	2.97798e-06	1.14567e-05	PREDICTED: Gallus gallus similar to KIAA1870 protein (LOC417233), mRNA
NM_001012865.1	1.44101	2.16636e-27	2.67695e-26	Gallus gallus similar to KIAA0386 (LOC421003), mRNA
XM_420291.2	1.42477	1.19727e-21	1.18408e-20	PREDICTED: Gallus gallus similar to mKIAA0424 protein (LOC422315), mRNA
XM_001235750.1	1.40718	1.36449e-08	6.43179e-08	PREDICTED: Gallus gallus hypothetical LOC430931 (LOC430931), partial mRNA
XM_001233213.1	1.39924	0.000134724	0.000432	PREDICTED: Gallus gallus similar to TBC1 domain family, member 9B (with GRAM domain), transcript variant 1 (LOC416282), mRNA
NM_204862.1	1.39629	9.34014e-08	4.13752e-07	Gallus gallus odz, odd Oz/ten-m homolog 1(Drosophila) (ODZ1), mRNA
XM_416475.2	1.38961	0	0	PREDICTED: Gallus gallus podocalyxin-like (PODXL), mRNA
XR_027003.1	1.38522	6.44716e-15	4.62334e-14	PREDICTED: Gallus gallus similar to Ras protein-specific guanine nucleotide-releasing factor 1 (LOC415578), mRNA
NM_204991.1	1.38414	3.3317e-93	1.65035e-91	Gallus gallus GFR receptor alpha 4 (LOC395839), mRNA
NM_204122.1	1.38366	0	0	Gallus gallus protein tyrosine phosphatase, receptor type, O (PTPRO), mRNA
NM_001004368.1	1.381	1.64824e-206	1.78792e-204	Gallus gallus kinase insert domain receptor (a type III receptor tyrosine kinase) (KDR), mRNA
XM_420066.2	1.37868	1.98773e-13	1.32456e-12	PREDICTED: Gallus gallus similar to OTTHUMP00000016557 (LOC422061), mRNA
XM_001233592.1	1.3727	6.18636e-16	4.70608e-15	PREDICTED: Gallus gallus hypothetical protein LOC770262 (LOC770262), mRNA
NM_204218.1	1.368	1.93942e-07	8.31618e-07	Gallus gallus deleted in azoospermia-like (DAZL), mRNA
XR_026844.1	1.3667	9.25784e-07	3.73605e-06	PREDICTED: Gallus gallus similar to alpha 1 type XXII collagen (LOC420315), mRNA
XM_425216.2	1.36582	4.73242e-28	6.04839e-27	PREDICTED: Gallus gallus similar to sprouty-4A (LOC427643), mRNA
XM_418503.2	1.36044	5.70774e-118	3.59651e-116	PREDICTED: Gallus gallus hypothetical LOC420397 (LOC420397), mRNA
NM_204361.1	1.35813	1.23947e-08	5.86181e-08	Gallus gallus v-kit Hardy-Zuckerman 4 feline sarcoma viral oncogene homolog (KIT), mRNA
XM_001232662.1	1.34809	1.52822e-07	6.61754e-07	PREDICTED: Gallus gallus similar to IgG Fc binding protein (LOC769397), mRNA
XM_414600.2	1.34101	2.38756e-141	1.78692e-139	PREDICTED: Gallus gallus fms-related tyrosine kinase 4 (FLT4), mRNA
NM_001030387.1	1.329	0	0	Gallus gallus ariadne homolog, ubiquitin-conjugating enzyme E2 binding protein, 1 (Drosophila) (ARIH1), mRNA
XM_423791.2	1.32656	1.19067e-106	6.77972e-105	PREDICTED: Gallus gallus par-3 partitioning defective 3 homolog B (C. elegans) (PARD3B), partial mRNA
XM_001233829.1	1.31926	3.4998e-142	2.64243e-140	PREDICTED: Gallus gallus similar to platelet-derived growth factor receptor beta (LOC770488), mRNA
NM_001030542.1	1.3178	2.72256e-06	1.0526e-05	Gallus gallus neuronal PAS domain protein 2 (NPAS2), mRNA
XM_416095.2	1.3084	2.80974e-36	4.72582e-35	PREDICTED: Gallus gallus similar to Protein tyrosine phosphatase, receptor type, B (LOC417853), mRNA
XM_415237.2	1.30225	7.91998e-23	8.25672e-22	PREDICTED: Gallus gallus similar to Gamma-glutamyltransferase-like activity 1 (LOC416943), mRNA
NM_001008462.1	1.29685	6.57052e-19	5.70188e-18	Gallus gallus progestin and adipoQ receptor family member VIII (PAQR8), mRNA
XM_416936.2	1.29667	1.96242e-131	1.37281e-129	PREDICTED: Gallus gallus similar to growth arrest-specific 6 (LOC418737), mRNA
XM_001233632.1	1.28806	1.16996e-108	6.79727e-107	PREDICTED: Gallus gallus similar to partitioning-defective 3-like protein splice (LOC770298), mRNA
XM_416416.2	1.27843	4.25318e-34	6.73086e-33	PREDICTED: Gallus gallus similar to cyclic nucleotide phosphodiesterase PDE3A (LOC418185), mRNA
XM_424917.2	1.2761	3.90598e-36	6.55035e-35	PREDICTED: Gallus gallus sushi, von Willebrand factor type A, EGF and pentraxin domain containing 1 (SVEP1), mRNA
XM_415122.2	1.27394	7.95658e-42	1.54612e-40	PREDICTED: Gallus gallus similar to phosphatidylinositol transfer protein, membrane-associated 2; PYK2 N-terminal domain-interacting receptor 3; retinal degeneration B alpha 2 (Drosophila) (LOC416830), mRNA
XM_416453.2	1.27126	1.64915e-69	5.65295e-68	PREDICTED: Gallus gallus similar to OTTHUMP00000028801 (LOC418228), mRNA
XM_422383.2	1.26883	7.50382e-10	3.89839e-09	PREDICTED: Gallus gallus similar to MGC68819 protein (LOC424546), mRNA
NM_204502.1	1.26777	4.22e-13	2.75635e-12	Gallus gallus follistatin-like 4 (FSTL4), mRNA
XM_414455.2	1.26545	3.22426e-268	4.80527e-266	PREDICTED: Gallus gallus similar to plexin D1 (LOC416124), mRNA
NM_204534.4	1.26529	0	0	Gallus gallus retinoic acid receptor responder (tazarotene induced) 1 (RARRES1), mRNA
XM_429131.2	1.26449	1.29791e-19	1.17325e-18	PREDICTED: Gallus gallus similar to zinc finger and BTB domain containing 7C (LOC431576), mRNA
XM_413886.2	1.2619	8.06998e-33	1.22075e-31	PREDICTED: Gallus gallus ADAM metallopeptidase with thrombospondin type 1 motif, 17 (ADAMTS17), mRNA
XM_429401.2	1.25648	2.58258e-21	2.52066e-20	PREDICTED: Gallus gallus hypothetical gene supported by CR353602; CR391046 (LOC416190), mRNA
XM_001231220.1	1.25423	3.29622e-07	1.38364e-06	PREDICTED: Gallus gallus similar to c-ets-1 oncogene (LOC768354), mRNA
XM_001232529.1	1.25076	3.5192e-17	2.85045e-16	PREDICTED: Gallus gallus opioid binding protein/cell adhesion molecule-like (OPCML), mRNA
XM_418957.2	1.24964	2.46518e-10	1.33874e-09	PREDICTED: Gallus gallus similar to desmoplakin isoform II, transcript variant 2 (LOC420869), mRNA
XM_418961.2	1.24117	6.05362e-05	0.000202682	PREDICTED: Gallus gallus similar to neuritin (LOC420873), mRNA
XM_001235383.1	1.23184	5.1421e-21	4.95951e-20	PREDICTED: Gallus gallus similar to SRF-related protein (LOC431059), partial mRNA
XM_422266.2	1.22981	2.74064e-14	1.89709e-13	PREDICTED: Gallus gallus hypothetical LOC424423 (LOC424423), mRNA
XM_001234317.1	1.21759	6.41796e-06	2.38606e-05	PREDICTED: Gallus gallus lysyl oxidase (LOX), mRNA
XM_001231338.1	1.21693	0.000293814	0.000902937	PREDICTED: Gallus gallus hypothetical protein LOC768388 (LOC768388), mRNA
XM_414192.2	1.21324	2.4867e-10	1.34957e-09	PREDICTED: Gallus gallus similar to junctophilin 3 (LOC415830), mRNA
XM_421031.2	1.20515	3.45566e-10	1.85431e-09	PREDICTED: Gallus gallus similar to putative serine/threonine kinase SADA gamma (LOC423098), mRNA
XR_027026.1	1.20425	1.8656e-34	2.98548e-33	PREDICTED: Gallus gallus hypothetical LOC419533 (LOC419533), mRNA
NM_204587.1	1.19629	1.60655e-14	1.12893e-13	Gallus gallus myosin, heavy chain 7B, cardiac muscle, beta (MYH7B), mRNA
XM_419309.2	1.19321	7.11432e-69	2.41929e-67	PREDICTED: Gallus gallus CD93 molecule (CD93), mRNA
XM_430091.2	1.19279	0	0	PREDICTED: Gallus gallus hypothetical gene supported by CR391242 (LOC423752), mRNA
XM_425481.2	1.19267	2.45462e-44	5.12421e-43	PREDICTED: Gallus gallus hypothetical LOC427908 (LOC427908), mRNA
XM_430235.2	1.18349	7.88152e-58	2.18225e-56	PREDICTED: Gallus gallus hypothetical LOC425336 (LOC425336), partial mRNA
XM_423520.2	1.17911	1.08707e-05	3.949e-05	PREDICTED: Gallus gallus hypothetical LOC425809 (LOC425809), mRNA
NM_204703.1	1.1744	8.00254e-24	8.64244e-23	Gallus gallus tolloid-like 1 (TLL1), mRNA
XM_001235388.1	1.17021	3.4191e-18	2.88954e-17	PREDICTED: Gallus gallus hypothetical protein LOC772221 (LOC772221), partial mRNA
XM_421749.2	1.16436	0.000268458	0.000829775	PREDICTED: Gallus gallus similar to VPS10 domain receptor (LOC423884), mRNA
XM_421496.2	1.16398	1.43e-14	1.00735e-13	PREDICTED: Gallus gallus hypothetical LOC423611 (LOC423611), mRNA
XM_414854.2	1.15803	9.30118e-45	1.95839e-43	PREDICTED: Gallus gallus polycystic kidney disease 1 (autosomal dominant) (PKD1), mRNA
XM_416930.2	1.1542	2.50254e-17	2.03952e-16	PREDICTED: Gallus gallus hypothetical LOC418731 (LOC418731), mRNA
NM_204243.1	1.15313	2.5303e-28	3.26803e-27	Gallus gallus sema domain, immunoglobulin domain (Ig), short basic domain, secreted, (semaphorin) 3C (SEMA3C), mRNA
NM_205079.1	1.14873	0.000201132	0.000630432	Gallus gallus follicle stimulating hormone receptor (FSHR), mRNA
XM_415585.2	1.14873	1.31422e-07	5.73286e-07	PREDICTED: Gallus gallus hypothetical LOC417314 (LOC417314), mRNA
XM_429208.2	1.14751	1.22355e-12	7.73247e-12	PREDICTED: Gallus gallus hypothetical LOC431656 (LOC431656), mRNA
XM_001233856.1	1.14666	9.8581e-06	3.59868e-05	PREDICTED: Gallus gallus hypothetical protein LOC771980 (LOC771980), mRNA
XM_426166.2	1.14491	1.87166e-21	1.84147e-20	PREDICTED: Gallus gallus similar to putative superoxide-generating NADPH oxidase Mox2 (LOC428609), mRNA
XM_418418.2	1.14331	2.89454e-53	7.33869e-52	PREDICTED: Gallus gallus similar to Solute carrier family 45, member 4 (LOC420308), mRNA
XM_415166.2	1.14164	3.9053e-13	2.55664e-12	PREDICTED: Gallus gallus myosin, light chain 2, regulatory, cardiac, slow (MYL2), mRNA
XM_416566.2	1.14011	1.06679e-43	2.19755e-42	PREDICTED: Gallus gallus similar to Cdc42 GTPase-activating protein (LOC418344), mRNA
NM_205534.1	1.1399	1.50675e-87	6.9795e-86	Gallus gallus collagen, type VI, alpha 3 (COL6A3), mRNA
XM_414433.2	1.13743	1.66981e-06	6.57907e-06	PREDICTED: Gallus gallus contactin 3 (plasmacytoma associated) (CNTN3), mRNA
XM_418035.2	1.13698	4.00008e-102	2.18336e-100	PREDICTED: Gallus gallus similar to inositol 1,4,5-triphosphate receptor, type 3 (LOC419910), mRNA
XM_415974.2	1.13523	1.31669e-153	1.08494e-151	PREDICTED: Gallus gallus similar to membrane associated guanylate kinase, WW and PDZ domain containing 2 (LOC417729), mRNA
XM_426715.2	1.13451	1.83052e-10	1.00298e-09	PREDICTED: Gallus gallus hypothetical LOC429160 (LOC429160), mRNA
XM_001235806.1	1.13284	3.04932e-06	1.17206e-05	PREDICTED: Gallus gallus hypothetical protein LOC772707 (LOC776275), partial mRNA
XM_001234636.1	1.13242	1.80617e-95	9.13154e-94	PREDICTED: Gallus gallus tenascin C (hexabrachion) (TNC), mRNA
XM_425667.2	1.13224	6.42898e-06	2.38964e-05	PREDICTED: Gallus gallus similar to purinergic receptor (LOC428108), mRNA
XM_417581.2	1.1314	1.52314e-32	2.27e-31	PREDICTED: Gallus gallus centaurin, beta 5 (CENTB5), mRNA
NM_001039599.1	1.12451	6.73236e-71	2.3742e-69	Gallus gallus collectin sub-family member 12 (COLEC12), mRNA
XM_416377.2	1.12318	9.14038e-21	8.71769e-20	PREDICTED: Gallus gallus similar to IQ motif and Sec7 domain-containing protein 3 (LOC418146), mRNA
NM_204309.1	1.12098	1.05265e-66	3.42342e-65	Gallus gallus SRY (sex determining region Y)-box 18 (SOX18), mRNA
XM_413956.2	1.10776	5.21636e-44	1.08236e-42	PREDICTED: Gallus gallus microtubule-associated protein 1A (MAP1A), mRNA
XM_001236790.1	1.10313	2.2824e-32	3.38684e-31	PREDICTED: Gallus gallus hypothetical protein LOC773761 (LOC777329), partial mRNA
XM_413815.2	1.09998	7.70052e-124	5.01822e-122	PREDICTED: Gallus gallus fibrillin 1 (FBN1), mRNA
XM_421140.2	1.09982	1.18978e-08	5.63306e-08	PREDICTED: Gallus gallus similar to anaplastic lymphoma kinase receptor (LOC423216), mRNA
XM_417235.2	1.09982	1.04563e-05	3.80811e-05	PREDICTED: Gallus gallus hypothetical LOC419043 (LOC419043), mRNA
XM_414205.2	1.09889	3.79782e-218	4.58386e-216	PREDICTED: Gallus gallus ankyrin repeat domain 11 (ANKRD11), mRNA
XM_425081.2	1.09805	2.48076e-08	1.14541e-07	PREDICTED: Gallus gallus hypothetical LOC427508 (LOC427508), mRNA
NM_204790.1	1.09578	4.35252e-243	5.87385e-241	Gallus gallus alpha 1 (V) collagen (LOC395568), mRNA
XM_418163.2	1.09402	1.08129e-07	4.7543e-07	PREDICTED: Gallus gallus similar to Keratin 14 (epidermolysis bullosa simplex, Dowling-Meara, Koebner) (LOC420041), mRNA
XM_413723.2	1.09374	0.000115207	0.000372624	PREDICTED: Gallus gallus alpha-kinase 3 (ALPK3), mRNA
NM_204824.1	1.08989	1.95253e-22	2.00026e-21	Gallus gallus ephrin-B2 (EFNB2), mRNA
XM_419476.2	1.08802	1.79452e-27	2.23195e-26	PREDICTED: Gallus gallus dishevelled associated activator of morphogenesis 2 (DAAM2), mRNA
XM_001235350.1	1.08531	3.89102e-59	1.10411e-57	PREDICTED: Gallus gallus hypothetical protein LOC772178 (LOC772178), mRNA
XM_417087.2	1.08341	5.2767e-183	5.16785e-181	PREDICTED: Gallus gallus similar to Fras1-related extracellular matrix protein 2 (LOC418893), mRNA
XM_417286.2	1.08233	7.20618e-19	6.24087e-18	PREDICTED: Gallus gallus similar to Low density lipoprotein receptor-related protein 6 (LOC419097), mRNA
NM_204227.1	1.08232	1.07098e-166	9.51064e-165	Gallus gallus cadherin 5, type 2, VE-cadherin (vascular epithelium) (CDH5), mRNA
XM_426266.2	1.07877	6.3564e-20	5.83203e-19	PREDICTED: Gallus gallus similar to angiotensin II type-2 receptor (LOC428708), mRNA
XR_026688.1	1.07704	1.13541e-19	1.03016e-18	PREDICTED: Gallus gallus hypothetical protein LOC769528 (LOC769528), mRNA
XM_414383.2	1.07482	7.43868e-20	6.79955e-19	PREDICTED: Gallus gallus glutamate receptor interacting protein 2 (GRIP2), mRNA
NM_001039453.1	1.07357	4.81038e-07	1.99095e-06	Gallus gallus aquaporin 1 (AQP1), mRNA
XM_424994.2	1.06689	7.59764e-12	4.54347e-11	PREDICTED: Gallus gallus similar to KIAA0300 (LOC427421), mRNA
XM_414246.2	1.06618	7.57634e-90	3.61702e-88	PREDICTED: Gallus gallus similar to FELE-1 (LOC415894), mRNA
XM_422353.2	1.06569	2.48374e-22	2.53537e-21	PREDICTED: Gallus gallus similar to Leucine rich repeat containing 8 family, member C (LOC424515), mRNA
NM_205455.1	1.05682	7.27404e-159	6.11126e-157	Gallus gallus tensin 1 (TNS1), mRNA
NM_001030937.1	1.05577	1.63126e-36	2.7654e-35	Gallus gallus histocompatibility (minor) HA-1 (HMHA1), mRNA
XM_001231964.1	1.0546	4.3363e-12	2.63639e-11	PREDICTED: Gallus gallus UDP-N-acetyl-alpha-D-galactosamine:polypeptide N-acetylgalactosaminyltransferase-like 1 (GALNTL1), mRNA
XM_001235027.1	1.0531	7.83208e-11	4.41124e-10	PREDICTED: Gallus gallus similar to MGC84049 protein (LOC771797), mRNA
XM_422086.2	1.05139	2.26156e-37	3.93511e-36	PREDICTED: Gallus gallus GLI-Kruppel family member GLI2 (GLI2), mRNA
XM_424715.2	1.05119	4.50706e-36	7.53624e-35	PREDICTED: Gallus gallus fibrillin 2 (FBN2), mRNA
XM_428560.2	1.04798	7.29612e-08	3.25562e-07	PREDICTED: Gallus gallus similar to AHNAK nucleoprotein (LOC431010), partial mRNA
XM_422452.2	1.0409	3.99108e-21	3.86895e-20	PREDICTED: Gallus gallus similar to MGC80478 protein (LOC424615), mRNA
XR_026682.1	1.03976	1.23484e-78	5.08746e-77	PREDICTED: Gallus gallus similar to mKIAA0400 protein (LOC769389), mRNA
XM_417553.2	1.03916	4.3706e-14	3.01076e-13	PREDICTED: Gallus gallus similar to hairy and enhancer of split 5 (LOC419391), mRNA
XM_421383.2	1.03636	8.19224e-41	1.54293e-39	PREDICTED: Gallus gallus hypothetical LOC423477 (LOC423477), mRNA
XM_418706.2	1.03632	1.16284e-24	1.29667e-23	PREDICTED: Gallus gallus similar to Integrin beta-8 (LOC420605), mRNA
XM_421414.2	1.03472	2.28056e-05	7.97847e-05	PREDICTED: Gallus gallus similar to potassium channel HEAG2 (LOC423514), mRNA
XM_001233595.1	1.03159	1.27024e-287	2.03464e-285	PREDICTED: Gallus gallus Notch homolog 2 (Drosophila) (NOTCH2), mRNA
XM_419087.2	1.03108	5.1924e-64	1.60636e-62	PREDICTED: Gallus gallus secretagogin, EF-hand calcium binding protein (SCGN), mRNA
NM_001006401.1	1.02798	8.02236e-34	1.26027e-32	Gallus gallus RAS guanyl releasing protein 3 (calcium and DAG-regulated) (RASGRP3), mRNA
NM_204099.1	1.02455	0	0	Gallus gallus frizzled homolog 4 (Drosophila) (FZD4), mRNA
NM_205288.1	1.02399	9.86794e-42	1.90673e-40	Gallus gallus integrin, alpha 8 (ITGA8), mRNA
XM_415420.2	1.02369	0	0	PREDICTED: Gallus gallus Notch homolog 1, translocation-associated (Drosophila) (NOTCH1), mRNA
XM_001235317.1	1.02358	2.87192e-06	1.10685e-05	PREDICTED: Gallus gallus hypothetical protein LOC772143 (LOC772143), mRNA
NM_204662.1	1.02234	3.38082e-10	1.81528e-09	Gallus gallus G protein-coupled receptor 149 (GPR149), mRNA
XM_001234787.1	1.02053	8.0725e-06	2.96835e-05	PREDICTED: Gallus gallus similar to NTT4 (LOC771513), mRNA
XM_001232249.1	1.01992	6.44334e-42	1.25777e-40	PREDICTED: Gallus gallus similar to ADAM metallopeptidase with thrombospondin type 1 motif, 10 preproprotein (LOC769592), mRNA
XM_415463.2	1.01878	5.14788e-11	2.93805e-10	PREDICTED: Gallus gallus v-abl Abelson murine leukemia viral oncogene homolog 1, transcript variant 2 (ABL1), mRNA
XR_027075.1	1.01846	4.31838e-25	4.90475e-24	PREDICTED: Gallus gallus hypothetical LOC423682 (LOC423682), mRNA
XM_001235411.1	1.01432	1.52471e-30	2.13846e-29	PREDICTED: Gallus gallus similar to KIAA0819 protein (LOC772248), mRNA
XM_423552.2	1.01262	1.26404e-28	1.6525e-27	PREDICTED: Gallus gallus similar to ALR (LOC425846), partial mRNA
XM_001236795.1	1.0115	1.45701e-05	5.2057e-05	PREDICTED: Gallus gallus similar to Supt6h (LOC777333), partial mRNA
NM_204874.1	1.00974	4.5207e-19	3.97335e-18	Gallus gallus limbic system-associated membrane protein (LSAMP), mRNA
XM_001236391.1	1.00805	2.46872e-06	9.57271e-06	PREDICTED: Gallus gallus similar to KIAA1578 protein (LOC776899), partial mRNA
XM_001234528.1	1.00671	4.11928e-05	0.000140582	PREDICTED: Gallus gallus similar to nidogen (LOC771235), partial mRNA
XM_425750.2	1.00609	3.7992e-12	2.31724e-11	PREDICTED: Gallus gallus similar to rootletin (LOC428191), mRNA
XM_424944.2	1.0059	3.57504e-42	7.05093e-41	PREDICTED: Gallus gallus similar to receptor tyrosine kinase (LOC427368), mRNA
XM_422362.2	1.00397	4.42046e-11	2.52962e-10	PREDICTED: Gallus gallus similar to alpha 1 type XXIV collagen (LOC424525), mRNA
XM_424841.2	1.00331	8.14848e-21	7.79335e-20	PREDICTED: Gallus gallus proprotein convertase subtilisin/kexin type 5 (PCSK5), mRNA
XM_001231429.1	1.00279	3.59776e-106	2.04179e-104	PREDICTED: Gallus gallus hypothetical protein LOC768481 (LOC768481), mRNA
XR_027033.1	1.00223	2.71704e-07	1.1518e-06	PREDICTED: Gallus gallus similar to Alpha-2-macroglobulin precursor (Alpha-2-M) (LOC425756), mRNA
XM_420617.2	1.00112	3.59084e-85	1.59853e-83	PREDICTED: Gallus gallus FAT tumor suppressor homolog 4 (Drosophila) (FAT4), mRNA
XM_426335.2	-3.98764	0.000178758	0.000564015	PREDICTED: Gallus gallus similar to FGF-20 (LOC428779), mRNA
XM_417175.2	-3.47307	2.02142e-05	7.11253e-05	PREDICTED: Gallus gallus matrix metallopeptidase 10 (stromelysin 2) (MMP10), mRNA
XM_429961.2	-2.54019	3.72244e-06	1.41681e-05	PREDICTED: Gallus gallus hypothetical LOC422458 (LOC422458), mRNA
NM_001030821.1	-2.32868	2.85894e-54	7.36833e-53	Gallus gallus similar to IMMUNE-RESPONSIVE PROTEIN 1 (LOC418812), mRNA
NM_204628.1	-2.32623	6.07198e-21	5.82686e-20	Gallus gallus interleukin 6 (interferon, beta 2) (IL6), mRNA
NM_205260.1	-2.26763	6.06714e-29	8.00498e-28	Gallus gallus glucagon (GCG), transcript variant 2, mRNA
NM_205018.1	-2.06438	5.36862e-190	5.47695e-188	Gallus gallus K60 protein (K60), mRNA
NM_001030746.1	-2.02829	0.000274318	0.000846971	Gallus gallus myogenic factor 6 (herculin) (MYF6), mRNA
NM_204776.1	-2.01802	2.06058e-21	2.0227e-20	Gallus gallus cytokine (LOC395552), mRNA
NM_204524.1	-2.01425	1.52569e-166	1.34787e-164	Gallus gallus interleukin 1, beta (IL1B), mRNA
NM_204438.1	-2.00132	6.7659e-19	5.86846e-18	Gallus gallus chemokine (C-C motif) ligand 20 (CCL20), mRNA
NM_001030360.2	-1.89026	1.30231e-170	1.1936e-168	Gallus gallus chemokine (C-C motif) ligand 4 (CCL4), mRNA
XR_026840.1	-1.88811	7.28824e-05	0.000241939	PREDICTED: Gallus gallus similar to T-Brain-1 (LOC429029), mRNA
NM_001030712.1	-1.86925	3.9664e-05	0.000135608	Gallus gallus chemokine ah221 (LOC417536), mRNA
NM_205498.1	-1.78231	9.08892e-211	1.04547e-208	Gallus gallus interleukin 8 (IL8), mRNA
XM_428808.2	-1.64263	1.44825e-06	5.73113e-06	PREDICTED: Gallus gallus similar to NKX6-3 (LOC431254), mRNA
NM_204720.1	-1.58934	2.34362e-42	4.65438e-41	Gallus gallus chemokine K203 (K203), mRNA
NM_205167.3	-1.54868	8.1782e-18	6.8108e-17	Gallus gallus glucagon (GCG), transcript variant 1, mRNA
NM_001045832.1	-1.50029	2.83112e-09	1.413e-08	Gallus gallus chemokine ah294 (LOC417465), mRNA
XM_421662.2	-1.49579	4.80266e-06	1.80907e-05	PREDICTED: Gallus gallus hypothetical LOC423790 (LOC423790), mRNA
XM_001233072.1	-1.39196	9.22884e-06	3.37688e-05	PREDICTED: Gallus gallus hypothetical protein LOC770351 (LOC770351), mRNA
NM_204925.1	-1.34649	8.72942e-15	6.21577e-14	Gallus gallus atrial natriuretic factor precursor (LOC395765), mRNA
XM_416022.2	-1.3313	1.35999e-05	4.88142e-05	PREDICTED: Gallus gallus hypothetical LOC417778 (LOC417778), mRNA
NM_001044650.1	-1.31522	1.22444e-08	5.79236e-08	Gallus gallus fibroblast growth factor 16 (FGF16), mRNA
XM_425293.2	-1.31208	6.96176e-08	3.11209e-07	PREDICTED: Gallus gallus similar to leukemia inhibitory factor (LOC427718), mRNA
NM_213577.1	-1.30315	1.63057e-05	5.78601e-05	Gallus gallus thyroid hormone responsive spot 14 alpha (THRSPA), mRNA
NM_204989.1	-1.28006	1.42417e-08	6.70758e-08	Gallus gallus fibrinogen gamma chain (FGG), mRNA
XM_424801.2	-1.25068	2.29254e-05	8.01384e-05	PREDICTED: Gallus gallus corticotropin releasing hormone binding protein (CRHBP), mRNA
XM_001232414.1	-1.2383	0.00016563	0.000524623	PREDICTED: Gallus gallus hypothetical protein LOC769189 (LOC769189), mRNA
XM_428543.2	-1.21826	7.20444e-05	0.000239204	PREDICTED: Gallus gallus similar to C1ql1-prov protein (LOC430993), mRNA
XM_418587.2	-1.21146	3.88414e-08	1.76813e-07	PREDICTED: Gallus gallus hypothetical LOC420485 (LOC420485), mRNA
XM_001233267.1	-1.20414	0.000157148	0.000498864	PREDICTED: Gallus gallus homeobox D4, transcript variant 1 (HOXD4), mRNA
XM_001234030.1	-1.17386	0.000147708	0.000470638	PREDICTED: Gallus gallus hypothetical protein LOC770695 (LOC770695), mRNA
XM_417666.2	-1.16705	3.70066e-09	1.82888e-08	PREDICTED: Gallus gallus down-regulated in gastric cancer GDDR (GDDR), mRNA
XM_428398.2	-1.1413	7.3259e-05	0.000243142	PREDICTED: Gallus gallus similar to Ribonuclease P 25kDa subunit (LOC430848), mRNA
XM_001231377.1	-1.13847	3.23122e-11	1.86527e-10	PREDICTED: Gallus gallus galanin, transcript variant 1 (GAL), mRNA
XM_001231966.1	-1.10768	1.66064e-33	2.57339e-32	PREDICTED: Gallus gallus similar to Cks1 protein homologue (LOC768830), mRNA
XM_001232832.1	-1.09132	1.51347e-07	6.55532e-07	PREDICTED: Gallus gallus similar to histone protein Hist2h3c1 (LOC769809), mRNA
XR_026796.1	-1.08075	0.000310376	0.000950766	PREDICTED: Gallus gallus CATH1 (CATH1), misc RNA
XM_417363.2	-1.07026	2.36212e-07	1.00607e-06	PREDICTED: Gallus gallus similar to recombining binding protein L (LOC419185), mRNA
XM_417036.2	-1.06113	0.000185101	0.000582741	PREDICTED: Gallus gallus hypothetical LOC418840 (LOC418840), mRNA
XM_429729.2	-1.05476	4.34422e-13	2.8364e-12	PREDICTED: Gallus gallus hypothetical LOC420051 (LOC420051), mRNA
NM_204949.1	-1.04759	5.866e-05	0.000196708	Gallus gallus transcription factor cash4 (LOC395791), mRNA
NM_205336.1	-1.04063	1.67972e-20	1.58354e-19	Gallus gallus somatostatin (SST), mRNA
XM_420489.2	-1.03236	0	0	PREDICTED: Gallus gallus similar to Ribosomal protein L34 (LOC422526), partial mRNA
XM_418162.2	-1.03071	8.09068e-05	0.000267283	PREDICTED: Gallus gallus similar to Krt42 protein (LOC420039), mRNA
XM_418073.2	-1.02004	1.99436e-15	1.4708e-14	PREDICTED: Gallus gallus hypothetical LOC419952 (LOC419952), mRNA
NM_204796.1	-1.0159	2.35568e-08	1.08972e-07	Gallus gallus neurogenin 2 (NGN2/ATH4A), mRNA
XM_001231864.1	-1.01571	0	0	PREDICTED: Gallus gallus similar to ribosomal protein S28 (LOC768930), mRNA
XM_416629.1	-1.01171	1.46352e-17	1.20709e-16	PREDICTED: Gallus gallus hypothetical gene supported by CR389209 (LOC418414), mRNA
NM_205508.1	-1.00966	0	0	Gallus gallus v-fos FBJ murine osteosarcoma viral oncogene homolog (FOS), mRNA
XM_428430.2	-1.00263	7.33794e-26	8.66747e-25	PREDICTED: Gallus gallus similar to RIKEN cDNA 2810451A06 gene (LOC430880), mRNA
