# Supplementary material for: Transcriptome Sequencing and Comparative Analysis of Amphoteric ESCs and PGCs in Chicken (Gallus gallus)
Source: Animals (Basel). 2020 Nov 27;10(12):2228. doi: 10.3390/ani10122228 (PMC7760303; doi:10.3390/ani10122228)
Supplement: Supplementary file 1 [file animals-10-02228-s001.zip › Table S2 The significant GO terms in amphoteric PGCs..xlsx]

## Sheet: Sheet1
Gene Ontology term	Cluster frequency (86)	Genome frequency of use (6886)	Corrected P-value	Classification
extracellular region	24(80, 27.9%)	425(6886, 6.2%)	1.14e-08	Cellular Component
extracellular region part	22(80, 25.6%)	385(6886,5.6%)	6.3e-08	Cellular Component
integral to membrane	16(80, 18.6%)	462(6886,6.7%)	0.0104	Cellular Component
anatomical structure development	44(88, 50%)	1380(6406, 21.5%)	1.21e-06	Biological Processes
developmental process	48(88, 54.5%)	1635(6406, 25.5%)	2.13e-06	Biological Processes
multicellular organismal process	51(88, 58.0%)	2001(6406, 31.2%)	7.19e-05	Biological Processes
system development	35(88, 39.8%)	1163(6406, 18.2%)	0.00061	Biological Processes
multicellular organismal development	37((88, 42.0%))	1304(6406, 20.4%)	0.00112	Biological Processes
cardiovascular system development	10(88, 11.4%)	154(6406, 2.4%)	0.01855	Biological Processes
circulatory system development	10(88, 11.4%)	154(6406, 2.4%)	0.01855	Biological Processes
cell surface receptor linked signaling pathway	25(88, 28.4%)	803(6406,12.5%)	0.02086	Biological Processes
organ development	24(88, 27.3%)	776(6406, 12.1%)	0.0346	Biological Processes
cytokine activity	4(80, 5.0%)	13(6696, 0.2%)	0.00098	Molecular Function
receptor binding	15(80, 18.8%)	392(6696, 5.9%)	0.0039	Molecular Function
protein tyrosine kinase activity	6(80, 7.5%)	59(6696, 0.9%)	0.00517	Molecular Function
transmembrane receptor protein tyrosine kinase activity	4(80, 5.0%)	23(6696, 0.3%)	0.01112	Molecular Function
transmembrane receptor protein kinase activity	4(80, 5.0%)	31(6696, 0.5%)	0.03674	Molecular Function
