# Supplementary material for: Transcriptome Sequencing and Comparative Analysis of Amphoteric ESCs and PGCs in Chicken (Gallus gallus)
Source: Animals (Basel). 2020 Nov 27;10(12):2228. doi: 10.3390/ani10122228 (PMC7760303; doi:10.3390/ani10122228)
Supplement: Supplementary file 1 [file animals-10-02228-s001.zip › Table S3 The significant KEGG terms in amphoteric PGCs.xlsx]

## Sheet: Sheet1
Pathway	DEGs with pathway annotation (185)	All genes with pathway annotation (13941)	P-value	Q-value	Pathway ID
Rheumatoid arthritis	13 (7.03%)	148 (1.06%)	8.31e-08	6.88e-06	ko05323
Cytokine-cytokine receptor interaction	16 (8.65%)	235 (1.69%)	9.42e-08	6.88e-06	ko04060
Toll-like receptor signaling pathway	11 (5.95%)	134 (0.96%)	1.66e-06	8.1e-05	ko04620
Amoebiasis	13 (7.03%)	206 (1.48%)	3.66e-06	0.000134	ko05146
Focal adhesion	20 (10.81%)	477 (3.42%)	5.46e-06	0.000159	ko04510
ECM-receptor interaction	14 (7.57%)	268 (1.92%)	1.36e-05	0.000332	ko04512
Chagas disease (American trypanosomiasis)	11 (5.95%)	191 (1.37%)	4.86e-05	0.001013	ko05142
Cytosolic DNA-sensing pathway	6 (3.24%)	60 (0.43%)	0.000139	0.002538	ko04623
Pathways in cancer	18 (9.73%)	518 (3.72%)	0.000185	0.003007	ko05200
Chemokine signaling pathway	12 (6.49%)	268 (1.92%)	0.000244	0.003562	ko04062
NOD-like receptor signaling pathway	7 (3.78%)	116 (0.83%)	0.000894	0.011124	ko04621
Protein digestion and absorption	8 (4.32%)	151 (1.08%)	0.000914	0.011124	ko04974
Prion diseases	6 (3.24%)	87 (0.62%)	0.001044	0.011729	ko05020
Notch signaling pathway	5 (2.7%)	78 (0.56%)	0.003765	0.039265	ko04330
Salmonella infection	10 (5.41%)	285 (2.04%)	0.004783	0.046554	ko05132
Influenza A	9 (4.86%)	256 (1.84%)	0.007216	0.065842	ko05164
Legionellosis	5 (2.7%)	93 (0.67%)	0.007909	0.067927	ko05134
Malaria	5 (2.7%)	100 (0.72%)	0.010643	0.085141	ko05144
Pertussis	5 (2.7%)	101 (0.72%)	0.01108	0.085141	ko05133
Fatty acid biosynthesis	2 (1.08%)	16 (0.11%)	0.018601	0.133229	ko00061
Hypertrophic cardiomyopathy (HCM)	9 (4.86%)	301 (2.16%)	0.019163	0.133229	ko05410
Melanoma	4 (2.16%)	85 (0.61%)	0.026456	0.175575	ko05218
African trypanosomiasis	3 (1.62%)	56 (0.4%)	0.038163	0.242252	ko05143
Dorso-ventral axis formation	3 (1.62%)	62 (0.44%)	0.049187	0.299221	ko04320
